# Supplementary material for: Resource polymorphism in European whitefish: Analysis of fatty acid profiles provides more detailed evidence than traditional methods alone
Source: PLoS One. 2019 Aug 20;14(8):e0221338. doi: 10.1371/journal.pone.0221338 (PMC6701781; doi:10.1371/journal.pone.0221338)
Supplement: S2 Table — Important fatty acids delineating coregonid taxa and their wider food webs are indicated in bold, whilst final variables selected for use in subsequent analyses are indicated in red. (XLSX) [file pone.0221338.s002.xlsx]

## Sheet: Sheet1
Individual	Taxa	Label	Lake	d13C	d13C Corrected	d15N	C.N	14 Percent	14.Me13 Percent	14.Me12 Percent	14.1.5c Percent	15 Percent	15.Me14 Percent	15.1.5c Percent	16 Percent	16.Me15 Percent	16.1.9c Percent	16.1.7c Percent	17 Percent	16..D.9.10 Percent	17.1.7c Percent	18 Percent	18.1.9t Percent	18.1.12c Percent	18.1.9c Percent	18.1.7c Percent	18.1.6c Percent	18.2.6t Percent	18..D.9.10 Percent	18.2.6c LIN Percent	20 Percent	18.3.6c* Percent	18.3.6c Percent	20.1.9c Percent	18.3.3c ALA Percent	21 Percent	18.4.3c Percent	20.2.6c Percent	22 Percent	20.3.6c Percent	22.1.9c Percent	20.3.3c Percent	20.4.6c Percent	23 Percent	20.4.3c Percent	22.2.6c Percent	24 Percent	20.5.3c Percent	24.1.9c Percent
09IBT20	Brown Trout	BT	Inari	-29.0141	-28.0795	10.2494	3.45121	4.616	0.38	0.285	0.068	0.386	0.169	0.029	20.305	0.253	0.343	4.53	0.261	0.043	0.026	5.175	0.074	0	12.145	2.762	0.178	0	0	2.015	0.15	0	0.129	0.773	2.681	0	2.106	0.313	0.065	0.248	0.143	0.546	2.874	0	3.985	0.062	0.041	5.038	0.543
09IBT82	Brown Trout	BT	Inari	-26.9921	-26.2727	10.3779	3.33634	3.821	0.308	0.239	0.084	0.325	0.136	0	19.542	0.226	0.391	5.386	0.246	0	0	4.984	0.09	0	13.478	3.409	0	0	0	1.803	0.126	0	0.086	0.75	2.117	0	1.473	0.288	0.065	0.291	0.121	0.449	3.809	0	3.178	0	0.059	5.221	0.586
09IBT83	Brown Trout	BT	Inari	-28.6794	-28.066	10.3537	3.28263	4.105	0.363	0.264	0.025	0.359	0.172	0	18.595	0.293	0.352	2.346	0.344	0.046	0.045	5.539	0.087	0	7.963	2.725	0	0	0	1.88	0.149	0	0.084	0.53	2.559	0.013	1.772	0.337	0.084	0.286	0.117	0.576	3.409	0	4.081	0.059	0.066	5.575	0.727
14MBT121	Brown Trout	BT	Muddus	-27.74	-27.2967	10.66	3.2	1.837	0.263	0.215	0.047	0.308	0.1	0.021	18.81	0.256	0.296	5.203	0.382	0.053	0.078	6.854	0.106	0	11.191	4.698	0	0	0	2.016	0.138	0	0.074	0.719	1.925	0	0.407	0.36	0.062	0.431	0.11	0.439	4.937	0	1.301	0.056	0.044	4.88	0.386
14MBT123	Brown Trout	BT	Muddus	-28.04	-27.7925	11.35	3.11	1.729	0.142	0.106	0.019	0.281	0.079	0.035	17.147	0.202	0.206	1.73	0.304	0.026	0.078	6.356	0.089	0	5.129	2.344	0	0	0	1.156	0.086	0	0.038	0.241	1.452	0	0.659	0.209	0.034	0.248	0.044	0.338	4.799	0	2.571	0.031	0.029	6.36	0.47
14MBT126	Brown Trout	BT	Muddus	-28.27	-28.0001	10.33	3.12	2.268	0.186	0.129	0.017	0.328	0.106	0.067	18.587	0.252	0.253	1.682	0.311	0.028	0.076	5.838	0.086	0	5.471	2.27	0	0	0	1.138	0.085	0	0.053	0.276	1.576	0	0.949	0.214	0.043	0.246	0.048	0.372	4.906	0	2.964	0.04	0.034	7.58	0.461
14PBT13	Brown Trout	BT	Paadar	-26.5	-26.0807	9.9	3.18868	1.073	0.115	0.081	0	0.299	0.08	0.066	17.205	0.276	0.197	0.922	0.364	0.018	0.125	6.042	0.135	0	4.507	2.331	0	0	0	1.012	0.062	0	0.044	0.193	1.497	0	0.562	0.204	0.031	0.263	0.033	0.36	5.47	0	2.474	0.029	0.034	7.815	0.481
14PBT4	Brown Trout	BT	Paadar	-28.6	-28.159	10.35	3.19891	1.535	0.16	0.115	0	0.337	0.107	0.06	16.12	0.336	0.273	1.22	0.391	0.034	0.1	5.701	0.156	0	4.786	2.39	0.127	0	0	1.092	0.085	0	0.058	0.227	1.653	0	0.731	0.214	0.045	0.239	0.05	0.365	4.481	0	2.578	0.043	0.046	6.567	0.531
14PBT7	Brown Trout	BT	Paadar	-28.05	-27.4575	9.96	3.2722	1.269	0.141	0.096	0.005	0.318	0.073	0.075	18.875	0.288	0.321	1.08	0.42	0.028	0.118	6.545	0.156	0	4.55	2.337	0	0	0	1.185	0.072	0	0.038	0.165	1.816	0	0.689	0.25	0.038	0.275	0.023	0.362	5.224	0	2.585	0.021	0.046	7.268	0.457
10UBT17	Brown Trout	BT	Ukko	-28.5241	-27.3907	10.031	3.56477	5.235	0.439	0.347	0.047	0.403	0.197	0.039	17.787	0.27	0.337	4.03	0.317	0.046	0.013	5.246	0.102	0	9.172	2.615	0	0	0	2.941	0.186	0	0.181	0.577	3.685	0.014	3.485	0.439	0.081	0.305	0.126	0.577	2.763	0	4.852	0.088	0.086	4.633	0.644
10UBT29	Brown Trout	BT	Ukko	-25.1891	-24.5933	9.93896	3.27387	3.94	0.346	0.274	0.036	0.382	0.166	0.053	18.563	0.281	0.382	3.828	0.345	0.049	0.061	5.649	0.114	0	9.707	3.552	0	0	0	2.665	0.141	0	0.168	0.473	2.928	0.011	2.269	0.351	0.056	0.319	0.108	0.43	3.779	0	3.41	0.057	0.073	5.477	0.526
10UBT9	Brown Trout	BT	Ukko	-23.5587	-22.7825	9.6346	3.36587	4.64	0.44	0.352	0.058	0.516	0.241	0.077	25.182	0.499	0.663	6.614	0.572	0.065	0.097	8.295	0.134	0	2.615	6.977	0	0	0	4.57	0.187	0	0.285	0.588	4.49	0	2.827	0.482	0	0.484	0.154	0.55	6.714	0	4.15	0	0	9.79	0.75
14VABT122	Brown Trout	BT	Vastus	-28.43	-28.138	9.13	3.13	1.561	0.237	0.162	0.018	0.425	0.114	0.04	18.204	0.28	0.33	2.64	0.521	0.048	0.107	5.609	0.074	0.012	8.232	3.554	0	0.013	0.021	1.928	0.111	0	0.087	0.426	2.145	0	0.662	0.267	0.059	0.441	0.07	0.438	6.294	0	2.037	0.04	0.108	7.046	0.361
14VABT123	Brown Trout	BT	Vastus	-25.86	-25.4592	8.88	3.18	1.339	0.117	0.079	0.032	0.264	0.059	0.029	21.293	0.172	0.259	3.905	0.34	0.018	0.07	5.615	0.051	0.003	12.041	3.149	0	0.011	0.019	1.899	0.107	0	0.048	0.569	1.635	0.014	0.185	0.234	0.051	0.383	0.077	0.325	6.7	0	0.852	0.035	0.103	6.916	0.27
14VABT125	Brown Trout	BT	Vastus	-26.76	-26.5349	8.21	3.1	1.249	0.111	0.083	0.024	0.341	0.043	0.033	19.588	0.189	0.284	2.269	0.421	0.018	0.089	5.604	0.055	0.007	9.071	3.362	0	0.005	0.013	1.432	0.071	0	0.042	0.477	1.869	0.014	0.293	0.214	0.03	0.406	0.05	0.374	7.059	0	1.223	0.026	0.063	7.662	0.273
09ID55	DR	DR	Inari	-30.31	-29.3451	8.89	3.46803	5.69	0.552	0.373	0.032	0.505	0.215	0	20.498	0.333	0.389	3.581	0.417	0.067	0.071	6.034	0.149	0	6.799	2.438	0	0	0	2.629	0.164	0	0.183	0.27	2.78	0.016	3.009	0.303	0.112	0.174	0.077	0.329	3.175	0	1.603	0.058	0	5.333	0.742
09ID56	DR	DR	Inari	-29.35	-28.5886	9.09	3.35813	4.363	0.339	0.302	0.031	0.372	0.146	0	20.581	0.234	0.437	3	0.33	0	0.102	6.25	0.083	0	6.347	2.646	0	0	0	2.638	0.121	0	0.148	0.202	2.802	0	3.135	0.288	0.074	0.173	0.046	0.368	5.548	0	1.96	0.041	0.172	9.213	0.732
09ID57	DR	DR	Inari	-29.43	-28.3167	8.72	3.55292	9.36	0.896	0.645	0.075	0.691	0.424	0	24.239	0.456	0.641	5.748	0.576	0.085	0.068	6.411	0.255	0.007	9.221	3.378	0	0	0	2.919	0.292	0	0.212	0.331	2.689	0.026	3.235	0.264	0.164	0.139	0.091	0.311	2.578	0	1.246	0.055	0.204	4.555	0.879
14MD121	DR	DR	Muddus	-29.63	-28.8842	8.58	3.35	3.685	0.363	0	0	0.444	0	0	18.378	0.407	0.293	1.972	0.453	0	0	5.736	0	0	5.467	2.119	0	0	0	1.923	0	0	0	0.303	2.254	0	2.771	0.336	0	0	0	0	5.775	0	1.606	0	0	10.174	0.632
14MD141	DR	DR	Muddus	-30.04	-29.144	8.14	3.43	4.955	0.584	0.342	0	0.549	0.309	0	17.236	0.528	0.375	3.095	0.47	0.058	0	5.51	0.206	0	7.404	2.7	0	0	0	2.426	0.181	0	0.247	0.345	3.068	0	4.335	0.328	0.123	0.184	0.066	0.398	5.399	0	1.816	0	0.139	9.879	0.63
14MD144	DR	DR	Muddus	-29.65	-29.062	8.73	3.27	1.797	0	0	0	0.33	0	0	17.018	0.317	0.255	1.014	0.548	0	0	6.964	0	0	4.945	1.892	0	0	0	1.222	0	0	0.056	0.123	1.709	0	0.898	0.229	0.068	0.185	0.056	0.377	7.133	0	1.503	0	0.135	9.429	0.647
14PD10	DR	DR	Paadar	-29.65	-28.9952	8.59	3.30338	3.653	0.532	0.279	0	0.603	0.34	0	19.327	0.72	0.288	2.22	0.573	0	0.088	6.677	0.24	0	5.084	2.373	0	0	0	1.919	0.209	0	0.164	0.301	2.295	0	1.6	0.288	0.075	0.197	0	0.348	4.854	0	1.29	0	0.174	7.314	0.983
14PD7	DR	DR	Paadar	-29.92	-29.2709	8.85	3.30052	3.797	0.559	0.283	0	0.661	0.279	0	18.674	0.485	0.258	1.985	0.47	0.057	0.054	5.404	0.219	0	3.944	2.144	0	0	0	1.979	0.156	0	0.21	0.294	2.806	0.013	2.654	0.315	0.112	0.171	0.063	0.338	4.493	0	1.383	0.034	0.11	8.165	0.754
14PD8	DR	DR	Paadar	-29.67	-28.988	9.08	3.31718	5.311	0.847	0.421	0	0.708	0.343	0	22.7	0.68	0.377	3.126	0.638	0.067	0.075	7.171	0.287	0	5.998	2.772	0	0	0	2.126	0.198	0	0.155	0.316	2.521	0.016	2.065	0.259	0.128	0.162	0.079	0.316	4.165	0	1.269	0.049	0.141	7.183	0.73
TB113DR	DR	DR	Vaggatem	-24.77	-24.2116	7.1	3.25544	3.039	0.421	0.238	0	0.769	0.162	0.047	27.936	0.317	0.487	4.593	0.826	0.088	0.173	7.742	0.107	0	9.149	4.496	0	0	0	5.078	0.233	0	0.387	0.217	4.974	0	1.92	0.367	0.132	0.444	0	0.421	9.071	0.047	1.01	0.053	0.192	10.664	0.215
TB1285DR	DR	DR	Vaggatem	-25.43	-24.8529	6.25	3.26459	2.635	0.395	0.189	0.018	0.612	0.178	0	18.917	0.349	0.461	2.398	0.614	0.068	0.104	5.51	0.096	0.01	5.796	3.172	0	0	0	2.326	0.14	0	0.284	0.109	3.127	0	2.628	0.195	0.092	0.321	0	0.275	7.718	0	1.199	0.026	0.15	11.569	0.145
TB1286DR	DR	DR	Vaggatem	-25.61	-25.0161	6.2	3.2729	2.665	0.4	0.205	0.022	0.628	0.169	0.047	18.52	0.338	0.468	2.438	0.621	0.08	0.112	5.281	0.102	0.008	5.805	3.178	0	0	0	2.623	0.153	0.003	0.302	0.148	3.417	0.007	2.847	0.248	0.102	0.39	0.037	0.332	7.955	0.041	1.358	0.034	0.141	14.216	0.11
14VAD127	DR	DR	Vastus	-27.69	-27.2679	8.24	3.19	2.48	0.413	0.291	0.028	0.74	0.177	0.065	19.55	0.31	0.36	2.604	0.578	0.099	0.076	5.122	0.102	0.006	5.77	2.983	0	0	0	2.727	0.13	0	0.202	0.171	3.136	0.031	1.639	0.201	0.084	0.278	0.043	0.357	7.223	0	1.21	0.036	0.149	12.489	0.282
14VAD128	DR	DR	Vastus	-28.17	-27.6847	7.86	3.22	1.484	0.346	0.251	0.028	0.457	0.136	0.038	21.022	0.353	0.368	5.158	0.512	0.062	0.094	5.46	0.088	0.01	7.578	3.915	0	0	0	4.285	0.196	0.017	0.236	0.227	2.744	0.027	0.851	0.309	0.094	0.278	0.036	0.282	7.441	0	0.596	0.043	0.124	8.478	0.263
14VAD130	DR	DR	Vastus	-27.1	-26.7859	7.76	3.14	4.017	0.74	0.671	0.059	0.649	0.235	0.046	17.041	0.345	0.395	6.385	0.544	0.11	0.155	5.604	0.092	0.014	9.414	4.064	0	0	0.026	6.16	0.308	0.029	0.455	0.427	3.185	0.022	2.262	0.537	0.177	0.405	0.08	0.356	6.908	0.052	1.145	0.085	0.169	8.491	0.426
09IL87	LDR	LDR	Inari	-28.37	-27.5387	8.4	3.3951	4.572	0.554	0.408	0.083	0.526	0.203	0	17.806	0.306	0.883	3.814	0.468	0.118	0.033	4.704	0.161	0	9.118	3.623	0	0	0	3.547	0.151	0.003	0.301	0.237	3.502	0.015	3.337	0.271	0.091	0.211	0.04	0.346	7.483	0	1.35	0	0.086	12.261	0.186
09IL91	LDR	LDR	Inari	-26.96	-25.8884	8.96	3.52868	3.618	0.542	0.469	0.065	0.495	0.172	0	16.749	0.299	0.929	5.599	0.517	0.15	0.031	5.041	0.119	0	10.127	5.371	0	0	0	4.656	0.232	0.023	0.294	0.378	3.814	0.021	2.421	0.399	0.209	0.22	0.074	0.433	7.119	0.039	1.125	0.069	0.109	11.15	0.188
09IL98	LDR	LDR	Inari	-27.57	-26.2703	8.6	3.66581	4.772	0.54	0.427	0.153	0.844	0.294	0	20.077	0.295	1.155	9.561	0.492	0.121	0	5.135	0.238	0	16.993	4.654	0	0	0	3.359	0.21	0.006	0.182	0.688	1.853	0.022	0.782	0.358	0.154	0.163	0.127	0.232	4.291	0	0.61	0.056	0.093	6.657	0.243
14MDL123	LDR	LDR	Muddus	-29.15	-28.6647	8.16	3.22	3.167	0.238	0.169	0	0.546	0.141	0.07	26.104	1.216	0.408	1.459	0.384	0.048	0.137	6.973	0.077	0	6.567	1.982	0	0	0	2.798	0.093	0	0.153	0.196	2.139	0	1.936	0.376	0.06	0.289	0	0.33	10.355	0	1.696	0.07	0.191	15.507	0.774
14MDL125	LDR	LDR	Muddus	-28.39	-27.7025	7.78	3.32	3.55	0.308	0.2	0	0.42	0.141	0	19.505	0.985	0	2.43	0.36	0.05	0	4.897	0.072	0	8.281	1.871	0	0	0	3.681	0.153	0	0.161	0.396	1.986	0	1.861	0.554	0.077	0.241	0	0.304	5.519	0	1.032	0.079	0	8.236	0.441
14MDL129	LDR	LDR	Muddus	-29.56	-28.556	7.98	3.49	5.035	0.565	0.378	0.084	0.495	0.227	0.021	16.642	1.54	0.432	3.887	0.43	0.091	0.067	4.737	0.107	0	10.558	2.66	0	0	0	4.666	0.211	0.021	0.263	0.597	2.854	0.02	3.084	0.684	0.145	0.207	0.089	0.394	5.297	0.033	1.268	0.101	0.158	9.114	0.536
14PDL1	LDR	LDR	Paadar	-28.7	-28.3357	8.54	3.16302	2.145	0.107	0.111	0	0.487	0.046	0.101	27.329	1.12	0.295	1.721	0.386	0.016	0.187	6.981	0.069	0	5.781	1.714	0	0	0	3.372	0.043	0	0.138	0.133	1.998	0	0.698	0.341	0	0.289	0.03	0.212	11.148	0	0.839	0.022	0.097	15.905	0.939
14PDL4	LDR	LDR	Paadar	-27.9	-27.4379	8.26	3.20888	1.774	0.098	0.1	0	0.416	0.055	0	21.859	1.231	0.244	1.086	0.328	0.018	0.094	6.699	0.308	0	4.813	1.155	0	0	0	2.912	0.114	0	0.085	0.135	1.538	0	0.588	0.248	0	0.182	0.026	0.158	7.924	0	0.609	0.029	0.103	11.747	0.415
14PDL5	LDR	LDR	Paadar	-27.22	-26.7836	8.65	3.19674	1.856	0.086	0.076	0	0.341	0.036	0.024	21.043	1.283	0.212	1.021	0.266	0.012	0.083	4.959	0.042	0	4.184	1.194	0	0	0	2.792	0.046	0	0.085	0.157	1.332	0	0.472	0.304	0.023	0.191	0.038	0.163	7.54	0	0.515	0.019	0.05	10.751	0.621
14UDL1	LDR	LDR	Ukko	-26.95	-26.3141	7.51	3.29386	4.158	0.473	0.419	0.054	0.539	0.16	0.031	17.794	0.26	0.538	5.26	0.394	0.087	0.043	4.25	0.052	0	10.275	3.73	0	0	0	3.735	0.137	0.01	0.335	0.436	3.42	0.021	3.815	0.361	0.069	0.328	0.066	0.347	6.078	0	1.773	0.051	0.072	9.419	0.257
14UDL3	LDR	LDR	Ukko	-25.69	-25.2646	7.3	3.19152	1.961	0.12	0.1	0.014	0.274	0.051	0.04	19.464	0.113	0.338	2.013	0.269	0.042	0.101	4.849	0.05	0.031	11.14	1.634	0	0	0	5.044	0.142	0.024	0.186	0.407	2.115	0.016	1.087	0.467	0.061	0.307	0.052	0.197	9.009	0	0.626	0.053	0.109	8.948	0.395
14UDL9	LDR	LDR	Ukko	-28.37	-27.9268	6.29	3.19994	2.277	0.206	0.158	0.014	0.345	0.084	0.062	20.944	0.172	0.397	1.566	0.295	0.032	0.087	4.75	0.051	0	5.229	1.753	0	0	0	2.041	0.064	0	0.208	0.089	1.896	0.025	2.188	0.153	0.047	0.251	0.027	0.192	8.107	0	1.245	0.028	0.109	12.115	0.311
TB1033LDR	LDR	LDR	Vaggatem	-22.11	-21.8187	8.71	3.12964	0.695	0	0	0	0.18	0	0	21.647	0.257	0.206	2.595	0.175	0	0.17	5.634	0	0	6.76	2.294	0	0	0	1.695	0	0	0.096	0.385	1.597	0	0.405	0.239	0	0.392	0	0.217	12.008	0	0.461	0	0	11.331	0.374
TB1251LDR	LDR	LDR	Vaggatem	-22.03	-21.6868	8.33	3.15332	0.942	0.101	0.077	0.008	0.279	0.062	0.029	26.783	0.127	0.321	4.046	0.314	0.016	0.263	7.209	0.085	0.017	8.12	3.421	0	0.004	0	1.932	0.052	0	0.122	0.455	1.473	0	0.336	0.341	0	0.46	0	0.294	14.644	0	0.472	0	0.153	14.499	0.651
TB1264LDR	LDR	LDR	Vaggatem	-23.6	-23.244	8.16	3.15919	1.199	0.059	0.052	0.01	0.305	0.04	0.032	20.182	0.416	0.221	1.305	0.319	0.016	0.129	5.769	0.056	0.028	4.836	1.933	0	0.002	0.084	3.947	0.104	0.011	0.112	0.166	2.541	0.022	0.44	0.393	0	0.304	0.026	0.26	8.447	0	0.352	0.027	0.084	11.774	0.33
09IL104	LSR	LSR	Inari	-21.01	-20.495	8.57	3.23429	0.964	0.173	0.127	0.015	0.251	0.101	0	20.693	0.345	0.252	4.967	0.307	0.026	0.112	4.599	0.1	0	5.827	3.3	0	0	0	1.977	0.054	0	0.144	0.259	1.685	0	0.451	0.423	0.036	0.322	0.045	0.266	6.552	0	0.476	0.035	0.052	9.72	0.222
09IL106	LSR	LSR	Inari	-22.27	-20.6578	8.91	3.87239	2.009	0.36	0.458	0.08	0.279	0.113	0	15.741	0.224	0.44	15.615	0.316	0.115	0	3.894	0.151	0	16.596	6.908	0	0	0.057	4.289	0.201	0.012	0.422	1.009	3.653	0.023	1.858	0.595	0.118	0.345	0.153	0.435	3.61	0	1.109	0.078	0	6.161	0.167
09IL108	LSR	LSR	Inari	-19.89	-18.8565	7.98	3.50675	1.465	0.483	0.391	0.044	0.334	0.134	0	18.609	0.287	0.507	10.182	0.431	0.088	0.029	4.916	0.091	0	13.627	5.591	0	0	0	5.223	0.213	0.035	0.367	0.773	3.196	0.026	0.724	0.84	0.074	0.424	0.103	0.429	4.933	0	0.43	0.09	0.045	6.421	0.17
14ML121	LSR	LSR	Muddus	-23.85	-23.4067	8.04	3.2	0.705	0.088	0.105	0	0.286	0.083	0.1	20.846	0.459	0.338	3.273	0.373	0	0.223	5.798	0.109	0	5.378	3.485	0	0	0	2.284	0	0	0.145	0.241	2.249	0	0.419	0.381	0.143	0.481	0	0.353	10.369	0	0.506	0	0.151	11.49	0.311
14ML128	LSR	LSR	Muddus	-25.61	-25.1667	7.67	3.2	0.79	0.151	0.14	0	0.309	0.078	0.042	20.436	0.405	0.327	3.752	0.397	0.047	0.125	6.131	0.15	0	4.073	4.345	0	0	0	2.257	0.088	0	0.178	0.312	2.305	0	0.505	0.433	0.059	0.388	0.052	0.345	10.599	0	0.41	0.039	0.068	8.932	0.231
14ML129	LSR	LSR	Muddus	-24.85	-24.2823	6.88	3.26	0.494	0.06	0.124	0	0.231	0	0.076	22.185	0.181	0.297	2.729	0.251	0.025	0.154	5.52	0.074	0	4.387	3.081	0	0	0	1.525	0.065	0	0.088	0.175	1.464	0	0.224	0.363	0.038	0.322	0.036	0.245	10.538	0	0.292	0.027	0.049	9.615	0.257
14PL1	LSR	LSR	Paadar	-22.47	-22.0995	8.08	3.16591	0.81	0.025	0.047	0.045	0.147	0.027	0.105	21.242	0.205	0.354	4.34	0.18	0.007	0.169	5.367	0.147	0	6.476	2.544	0	0	0	1.382	0.047	0.003	0.118	0.54	1.417	0	0.361	0.772	0.015	0.743	0.062	0.251	14.454	0	0.366	0.044	0	13.164	0.468
14PL2	LSR	LSR	Paadar	-23.02	-22.6391	7.19	3.17074	0.629	0.022	0.051	0	0.224	0.018	0.077	23.746	0.194	0.279	2.441	0.259	0	0.113	4.747	0.085	0	5.568	2.016	0	0	0	1.482	0.03	0	0.101	0.313	1.498	0	0.252	0.672	0.014	0.428	0	0.262	8.803	0	0.467	0.021	0.055	9.107	0.54
14PL3	LSR	LSR	Paadar	-22.81	-22.4419	7.58	3.1648	0.634	0.039	0.047	0	0.192	0.031	0.132	23.271	0.228	0.305	3.037	0.199	0.021	0.134	5.023	0.099	0	5.255	2.302	0	0	0	1.874	0.028	0	0.123	0.415	1.577	0	0.216	0.607	0	0.552	0.043	0.261	10.906	0	0.262	0.024	0.035	7.872	0.261
14UL1	LSR	LSR	Ukko	-22.2	-21.6966	8.99	3.2287	1.584	0.175	0.119	0.02	0.311	0.097	0.05	20.04	0.24	0.381	2.666	0.271	0.046	0.095	4.469	0.087	0.011	6.893	3.262	0	0	0	2.274	0.088	0	0.174	0.347	1.965	0	1.027	0.331	0.023	0.257	0.091	0.275	6.54	0	0.964	0.067	0.1	7.814	0.454
14UL2	LSR	LSR	Ukko	-22.17	-21.5831	9.58	3.26946	1.484	0.207	0.171	0.031	0.27	0.091	0.029	18.997	0.233	0.425	4.323	0.287	0.064	0.086	4.701	0.086	0.01	8.906	3.755	0	0	0.038	3.123	0.116	0	0.194	0.431	2.45	0	0.858	0.368	0.047	0.28	0.092	0.292	7.116	0	0.728	0.077	0.065	9.602	0.342
14UL3	LSR	LSR	Ukko	-23.42	-22.799	8.63	3.2864	1.617	0.277	0.221	0.031	0.388	0.119	0.03	18.693	0.273	0.429	3.674	0.33	0.05	0.079	4.755	0.085	0.01	8.149	3.979	0	0	0	3.485	0.107	0	0.203	0.363	2.666	0	1.304	0.357	0.029	0.258	0.072	0.278	6.873	0	0.997	0.05	0.079	8.296	0.303
TB1151LSR	LSR	LSR	Vaggatem	-21.72	-21.426	7.55	3.13088	0.968	0.173	0.181	0.024	0.285	0.121	0.046	20.395	0.394	0.344	6.063	0.336	0.054	0.121	4.995	0.133	0.003	8.613	3.617	0	0	0.032	2.655	0.122	0	0.241	0.627	1.91	0.011	0.455	0.679	0.088	0.425	0.088	0.304	8.416	0	0.343	0.055	0.098	7.017	0.333
TB1152LSR	LSR	LSR	Vaggatem	-22.22	-21.8304	8.58	3.17476	0.545	0.083	0.066	0.027	0.17	0.035	0.034	21.165	0.102	0.297	4.668	0.182	0.028	0.153	4.839	0.074	0.008	10.859	2.784	0	0	0	2.012	0.085	0.003	0.119	0.687	1.474	0.01	0.252	0.426	0.059	0.342	0.106	0.257	9.845	0	0.277	0.041	0.079	7.514	0.421
TB1154LSR	LSR	LSR	Vaggatem	-23.36	-23.0124	8.09	3.15535	0.677	0.08	0.061	0.022	0.175	0.071	0.056	21.52	0.198	0.238	3.281	0.192	0.021	0.144	5.339	0.082	0.007	8.424	2.327	0	0	0	1.573	0.071	0	0.093	0.551	1.04	0.006	0.182	0.452	0.045	0.263	0.073	0.201	9.776	0	0.216	0.035	0.081	6.176	0.352
14VAL127	LSR	LSR	Vastus	-28.85	-28.514	6.63	3.15	0.623	0.128	0.083	0.009	0.271	0.066	0.094	22.144	0.394	0.226	2.924	0.317	0.029	0.145	4.896	0.069	0.014	6.112	2.688	0	0	0	2.384	0.053	0	0.091	0.255	1.789	0.019	0.242	0.433	0.023	0.333	0.042	0.282	8.195	0	0.336	0.046	0.078	7.13	0.283
14VAL128	LSR	LSR	Vastus	-28.79	-28.2632	7	3.24	1.149	0.398	0.33	0.03	0.612	0.181	0.057	20.7	0.436	0.338	5.699	0.633	0.078	0.1	5.283	0.115	0.066	9.15	4.495	0	0	0	3.702	0.164	0	0.238	0.425	2.235	0.027	0.433	0.583	0.074	0.406	0.055	0.297	8.666	0.038	0.309	0.047	0.084	8.194	0.19
14VAL130	LSR	LSR	Vastus	-27.76	-27.7203	7.25	3.02	0.72	0.042	0.055	0.008	0.18	0.021	0.107	19.603	0.188	0.218	2.31	0.262	0.016	0.161	5.475	0.037	0.015	7.514	2.185	0	0	0	3.965	0.079	0	0.212	0.278	2.044	0	0.399	0.308	0.022	0.338	0.027	0.203	13.509	0	0.294	0.017	0.072	9.751	0.446
14ILymn0m	Lymnea	Lym	Inari	-18.4	-18.4	0.64	5.60224	3.26	0.273	0.477	0.272	0.619	0.142	0	21.864	0.509	0.732	14.125	0.707	0.182	0.156	6.938	0.481	0	5.982	8.869	0	0	0	5.227	0.132	0	0.477	1.68	6.433	0.144	0.833	2.283	0	1.007	0	0.704	8.541	0	0.273	0	0	0.171	0
14MLymn0m	Lymnea	Lym	Muddus	-19.49	-19.49	1.18	5.04	1.947	0.268	0	0	0.355	0	0	17.965	0.905	0.599	9.81	0.846	0	0	8.161	0.803	0	5.75	6.378	0	0	0	5.199	0	0	0	1.229	5.143	0.597	0.591	4.453	0	0.906	0	0.947	11.331	0	0	0	0	8.549	0
14PLymn0m	Lymnea	Lym	Paadar	-22.66	-22.66	0.58	5.0392	2.296	0.249	0.51	0.202	0.415	0.213	0	17.139	0.722	0.692	6.571	0.949	0.167	0.147	8.697	0.475	0	5.44	6.81	0	0	0.124	4.859	0.24	0	0.243	1.461	6.705	0	0.766	3.5	0.15	0.806	0.102	1.192	10.702	0	0.271	0	0.282	9.036	0
14ULymnOm	Lymnea	Lym	Ukko	-17	-17	0.67	5.19502	1.743	0.232	0.426	0	0.293	0.279	1.476	16.996	0.99	0.855	3.958	1.266	0	0	9.163	0.575	0	4.986	6.217	0	0	0.151	6.316	0.28	0	0.212	1.276	8.857	0	0.863	4.104	0	1.088	0	1.264	9.741	0	0.357	0	0	8.603	0
14VLymnOm	Lymnea	Lym	Vaggatem	-19.26	-19.26	1.28	4.88866	1.8	0.16	0.256	0.277	0.34	0.231	2.654	14.627	0.367	0.389	6.465	0.708	0.09	0.234	8.381	0.301	0	4.725	6.516	0	0	0	5.169	0.092	0	0.209	1.489	4.425	0.494	0.398	3.242	0.053	1.026	0.177	1.132	12.741	0	0.249	0.031	0.304	10.143	0
14VALymn0m	Lymnea	Lym	Vastus	-21.52	-21.52	1.82	3.95	1.164	0.11	0.449	0.3	0.353	0.149	0	14.591	0.51	0.544	2.069	0.907	0	0.103	9.339	0.412	0	5.573	4.617	0	0	0.147	6.299	0.255	0	0.19	1.549	6.867	0	0.445	4.858	0.087	0.941	0.113	1.428	16.395	0	0.213	0	0.176	8.29	0.128
09IP13	Pike	P	Inari	-23.6057	-23.1593	9.508	3.20146	0.458	0.061	0.069	0	0.213	0.044	0.119	16.665	0.146	0.358	2.076	0.262	0.013	0.151	6.046	0.092	0	7.196	3.353	0	0	0	2.066	0.047	0	0.194	0.297	1.137	0	0.389	0.365	0.037	0.279	0.069	0.178	10.437	0	0.442	0.014	0.055	7.186	0.525
09IP21	Pike	P	Inari	-26.0782	-25.6573	9.75133	3.18943	0.87	0.079	0.089	0	0.255	0.061	0.133	16.698	0.173	0.319	1.581	0.304	0.015	0.13	6.498	0.07	0	6.017	2.74	0	0	0	1.926	0.069	0	0.11	0.199	1.533	0	0.937	0.312	0.021	0.197	0.044	0.248	8.515	0	0.882	0.016	0.06	8.237	0.641
09IP26	Pike	P	Inari	-23.7795	-23.3464	9.24254	3.19516	0.535	0.051	0.055	0	0.244	0.043	0.087	17.021	0.139	0.329	1.826	0.294	0.011	0.161	5.954	0.056	0	7.163	2.918	0	0	0	2.047	0.041	0	0.148	0.194	1.575	0	0.519	0.233	0	0.177	0.065	0.179	8.283	0	0.447	0.013	0.042	7.828	0.622
14MP125	Pike	P	Muddus	-28.81	-28.5625	10.36	3.11	0.727	0.112	0.136	0	0.271	0.101	0	17.497	0.236	0.353	1.263	0.331	0.044	0.16	7.152	0.105	0	6.159	1.94	0	0	0	2.245	0.122	0	0.087	0.184	1.29	0	0.778	0.449	0.047	0.183	0.022	0.262	7.463	0	0.769	0	0.098	7.005	0.473
14MP127	Pike	P	Muddus	-27.31	-27.1304	9.63	3.08	0.515	0.068	0.121	0	0.217	0.036	0.211	17.861	0.162	0.329	1.938	0.283	0.035	0.154	7.774	0.096	0.029	7.29	2.287	0	0	0	2.703	0.133	0	0.188	0.142	1.37	0	0.447	0.258	0.072	0.193	0.01	0.177	10.901	0	0.392	0.009	0.065	7.707	0.424
14MP128	Pike	P	Muddus	-28.3	-28.0525	10.02	3.11	0.883	0.09	0.105	0	0.253	0.08	0.192	17.172	0.202	0.242	1.124	0.288	0.028	0.104	6.274	0.081	0	5.687	1.93	0	0	0	1.847	0.064	0	0.096	0.151	1.326	0	0.942	0.404	0.026	0.145	0.007	0.251	7.661	0	0.77	0.008	0.051	8.133	0.378
14PP1	Pike	P	Paadar	-25.37	-24.7735	9.69	3.27422	0.716	0.102	0.101	0	0.213	0.052	0.116	17.244	0.167	0.335	2.169	0.233	0.033	0.094	6.231	0.071	0	5.923	2.922	0	0	0	2.424	0.064	0	0.147	0.249	1.77	0	0.803	0.509	0.027	0.21	0.017	0.185	8.508	0	0.622	0	0.03	7.207	0.283
14PP2	Pike	P	Paadar	-24.62	-24.0644	8.06	3.25403	0.491	0.077	0.056	0.004	0.181	0.069	0.067	17.227	0.206	0.307	2.506	0.284	0.034	0.189	5.816	0.137	0	6.755	3.961	0	0	0	2.267	0.063	0	0.219	0.185	1.749	0	0.562	0.307	0.037	0.236	0.015	0.237	7.405	0	0.464	0.012	0.046	9.645	0.253
14PP3	Pike	P	Paadar	-24	-23.5255	7.89	3.21479	0.409	0.049	0.053	0	0.215	0.052	0.065	17.635	0.18	0.282	2.061	0.326	0.028	0.19	5.671	0.086	0	5.841	3.832	0	0	0	1.938	0.055	0	0.163	0.11	1.46	0	0.437	0.273	0.036	0.232	0.011	0.195	7.268	0	0.379	0.007	0.008	9.287	0.229
1OUP3	Pike	P	Ukko	-24.3985	-23.893	8.49502	3.22968	1.83	0.116	0.111	0	0.367	0	0.203	24.252	0.222	0.506	2.563	0.391	0	0.157	8.977	0	0	9.034	3.458	0	0	0	3.357	0	0	0.168	0.317	2.556	0	1.41	0.45	0	0.245	0.148	0.291	9.341	0	1.115	0	0	8.934	0.609
1OUP4	Pike	P	Ukko	-23.4323	-22.8836	8.63704	3.25067	0.733	0.052	0.081	0	0.286	0.065	0.149	16.808	0.145	0.514	1.426	0.299	0	0.089	7.583	0.125	0.016	6.437	2.73	0	0	0	3.103	0.179	0	0.116	0.21	1.215	0	0.516	0.335	0	0.172	0.063	0.251	6.983	0	0.523	0.024	0.335	6.275	0.439
1OUP5	Pike	P	Ukko	-24.2094	-23.6968	8.30311	3.23315	1.808	0.097	0.138	0.01	0.37	0.093	0.217	23.65	0.24	0.462	2.058	0.391	0	0.117	8.44	0.08	0.019	8.817	3.411	0	0	0	3.023	0.137	0	0.193	0.303	1.944	0.043	1.386	0.423	0	0.248	0.124	0.233	9.586	0	1.22	0.017	0.176	8.869	0.485
TB39P	Pike	P	Vaggatem	-22.42	-22.0263	10.42	3.17669	0.68	0.057	0.076	0.006	0.232	0.036	0.135	17.928	0.18	0.289	1.849	0.254	0.016	0.089	6.521	0.095	0.014	6.784	2.103	0	0.004	0	2.562	0.054	0	0.135	0.185	1.538	0.079	0.427	0.255	0.013	0.177	0.021	0.148	12.369	0	0.298	0	0.073	8.842	0.439
TB79P	Pike	P	Vaggatem	-22.94	-22.4635	10.16	3.21579	0.892	0.093	0.09	0.016	0.264	0.053	0.126	18.595	0.192	0.501	2.919	0.263	0.028	0.216	6.906	0.107	0.029	9.603	2.417	0	0.011	0	2.815	0.086	0	0.167	0.273	1.343	0.037	0.332	0.273	0.031	0.234	0.034	0.181	12.359	0	0.279	0	0.141	7.061	0.584
TB81P	Pike	P	Vaggatem	-24.43	-23.9954	9.76	3.19589	0.906	0.122	0.121	0.011	0.327	0.097	0.141	16.708	0.221	0.291	2.282	0.384	0.039	0.196	6.266	0.097	0.289	7.963	2.885	0	0.012	0	2.534	0.111	0	0.176	0.236	1.727	0.039	0.634	0.374	0.029	0.233	0.023	0.263	9.062	0	0.481	0	0.154	7.044	0.435
14VAP121	Pike	P	Vastus	-26.8	-26.5749	9.21	3.1	0.583	0.053	0.072	0	0.218	0.017	0.096	17.777	0.124	0.246	1.998	0.239	0.024	0.129	6.068	0.059	0.019	7.062	2.332	0	0	0	3.39	0.059	0	0.18	0.163	1.612	0.034	0.431	0.355	0.012	0.282	0.016	0.171	12.067	0	0.332	0.01	0.104	6.903	0.353
14VAP128	Pike	P	Vastus	-26.95	-26.8396	8.75	3.05	0.487	0.063	0.075	0	0.227	0.013	0.132	17.03	0.125	0.219	1.858	0.262	0.023	0.176	5.602	0.043	0.022	5.792	2.482	0	0	0	3.223	0.052	0	0.179	0.145	1.691	0.1	0.348	0.37	0.008	0.282	0.02	0.17	11.25	0	0.318	0.011	0.084	8.575	0.344
14VAP130	Pike	P	Vastus	-26.92	-26.7633	8.96	3.07	0.546	0.06	0.061	0	0.215	0.016	0.119	16.926	0.139	0.25	2.034	0.281	0.02	0.132	5.999	0.045	0.101	5.591	3.17	0	0	0	2.876	0.051	0	0.202	0.146	1.502	0.055	0.352	0.351	0.008	0.274	0.015	0.173	11.352	0	0.287	0.009	0.086	7.764	0.284
14IChiro27m	Profundal Chiro	Pchiro	Inari	-32.2	-32.2	5.39	5.05346	4.023	3.525	3.869	0.118	1.117	0.677	0	20.373	1.237	1.172	10.968	1.455	0.007	0	8.305	0.277	0	9.217	9.665	0	0	0	10.636	0.616	0	0.292	0.231	2.361	0.04	0.542	0	0	0	0	0	3.488	0	0	0	0	5.79	0
14MChiro22m	Profundal Chiro	Pchiro	Muddus	-32.38	-32.38	7.63	4.26	2.838	2.399	1.651	0.088	1.238	0.514	0	18.136	0.657	0.937	12.827	1.698	0.299	0	8.797	0.213	0	7.532	8.873	0	0	0	12.025	0.837	0	0.25	0.286	3.874	0.033	1.284	0.036	0.191	0.053	0.014	0.026	3.475	0	0.211	0	0.18	8.027	0.175
14PChiro20m	Profundal Chiro	Pchiro	Paadar	-29.89	-29.89	6.52	4.64032	7.023	2.689	2.385	0.059	0.979	0.362	0	27.189	0.444	1.103	8.757	1.306	0.4	0	7.986	0.186	0	12.34	6.58	0	0	0	9.249	0.666	0	0.491	0.102	1.766	0.08	0.4	0.057	0.137	0.081	0.069	0	1.865	0	0.206	0	0.29	3.833	0.578
14UChiro19m	Profundal Chiro	Pchiro	Ukko	-25.18	-25.18	3.27	4.28253	5.344	1.432	1.282	0.108	0.714	0.511	0	25.108	0.634	1.308	9.823	0.945	0.147	0	8.725	0	0	11.428	9.348	0	0	0	9.418	0.65	0	0.312	0.241	3.464	0	0.245	0	0.217	0	0	0	2.217	0	0.299	0	0.27	5.253	0
14VChiro25m	Profundal Chiro	Pchiro	Vaggatem	-38.35	-38.35	1.75	5.59257	4.989	2.721	2.51	0.13	1.359	0.494	0	22.445	0.727	1.284	20.152	1.38	0.198	0.108	5.142	0.226	0	8.136	8.67	0	0	0	8.712	0.691	0	0	0.2	2.282	0	0.509	0	0.075	0.048	0	0	2.43	0	0.094	0	0.135	3.98	0
14VAChiro15m	Profundal Chiro	Pchiro	Vastus	-37.72	-37.72	2.74	4.67	3.345	2.746	1.924	0.128	1.309	0.533	0	19.013	0.718	1.083	15.335	1.674	0.219	0.067	7.519	0.223	0	7.285	8.712	0	0	0	13.575	0.87	0.034	0.271	0.158	3.127	0.018	0.332	0.031	0.135	0.051	0.024	0	3.389	0	0.093	0	0.163	5.431	0.196
14IS10	SSR	SSR	Inari	-28.36	-27.7983	11.02	3.25702	1.405	0.2	0.149	0.015	0.334	0.087	0	19.665	0.212	0.37	2.184	0.354	0.035	0.141	5.177	0.059	0	6.932	2.48	0	0	0	2.433	0.06	0	0.113	0.17	1.791	0	1.037	0.321	0.03	0.228	0.032	0.246	6.112	0	1.031	0.04	0.029	7.811	0.499
14IS8	SSR	SSR	Inari	-28.51	-28.1447	10.81	3.16352	0.855	0.153	0.101	0.006	0.319	0.068	0	20.27	0.226	0.259	1.588	0.379	0.203	0.136	5.198	0.049	0.03	5.529	2.155	0	0	0	2.188	0.059	0	0.079	0.163	1.454	0	0.62	0.324	0.032	0.192	0.029	0.246	6.784	0	0.831	0.04	0.045	8.905	0.696
14IS9	SSR	SSR	Inari	-28.35	-27.9769	10.03	3.16708	1.702	0	0.263	0	0.51	0	0	26.55	0	0	11.55	0	0.197	0.043	7.2	0	0	0	0	0	0.068	3.295	0	0	0	0	0	0	0.016	0	0	0	0	0	0	0	0	0	0	0	0	0.677
14MS121	SSR	SSR	Muddus	-31.36	-30.8127	9.73	3.25	2.007	0.653	0.578	0.057	0.867	0.434	0	21.753	1.597	0.598	6.664	0.806	0.129	0	5.497	0.224	0	12.202	4.656	0	0	0.058	3.224	0.201	0	0.109	0.743	2.205	0	0.692	0.691	0.086	0.187	0.101	0.355	3.865	0	0.722	0.099	0	4.09	0.356
14MS122	SSR	SSR	Muddus	-32.3	-32.0749	9.26	3.1	1.304	0.438	0.347	0	0.604	0.234	0.047	19.796	0.979	0.5	4.711	0.672	0.122	0.14	5.545	0.144	0	8.099	4.299	0	0	0	3.794	0.141	0	0.161	0.506	2.323	0	0.757	0.777	0	0.4	0.066	0.425	7.056	0	0.99	0.084	0	7.847	0.44
14MS123	SSR	SSR	Muddus	-30.25	-29.8923	9.65	3.16	1.229	0.368	0.303	0	0.459	0.144	0	19.428	0.424	0.351	3.574	0.515	0.091	0.144	5.853	0.069	0	5.533	3.504	0	0	0	2.983	0.131	0	0.085	0.285	1.097	0	0.357	0.507	0.168	0.249	0.048	0.209	6.213	0	0.495	0.058	0.099	6.625	0.48
14PS10	SSR	SSR	Paadar	-30.04	-29.5607	10.37	3.21709	1.277	0.292	0.228	0	0.475	0.181	0.055	20.048	0.517	0.269	1.841	0.442	0.056	0.126	5.217	0.116	0	4.221	2.238	0	0	0	2.544	0.066	0	0.103	0.244	2.312	0	0.925	0.424	0	0.22	0	0.36	6.564	0	1.033	0	0.095	8.316	0.613
14PS2	SSR	SSR	Paadar	-32.76	-32.1403	8.96	3.28577	1.357	0.607	0.82	0.023	0.353	0.134	0	20.36	0.635	0.452	4.641	0.433	0.083	0.237	5.433	0.073	0	9.975	3.949	0	0	0	4.908	0.143	0	0.196	0.435	0.993	0	0.186	0.881	0.048	0.77	0.062	0.228	8.476	0	0.428	0.085	0	7.242	0.707
14PS9	SSR	SSR	Paadar	-30.27	-29.7347	9.82	3.24412	1.274	0.351	0.272	0.013	0.408	0.227	0	18.899	0.591	0.288	2.418	0.503	0.057	0.122	5.422	0.11	0.915	4.971	3.136	0	0	0	2.49	0.092	0	0.129	0.27	2.523	0	1.493	0.461	0.078	0.273	0.052	0.421	6.162	0	1.105	0.054	0	9.247	0.602
TB1252SSR	SSR	SSR	Vaggatem	-27.7	-27.2828	9.44	3.18767	0.932	0.147	0.107	0.017	0.434	0.134	0.055	20.504	0.531	0.253	3.485	0.39	0.038	0.16	5.351	0.121	0.012	6.046	2.693	0	0.019	0	1.738	0.079	0	0.099	0.335	1.48	0.352	0.402	0.265	0.038	0.208	0.05	0.233	9.878	0	0.471	0.032	0.105	8.615	0.359
TB1159SSR	SSR	SSR	Vaggatem	-22.88	-22.2967	7.58	3.26769	1.833	0.68	0.544	0.07	0.712	0.555	0.072	19.072	1.596	0.508	8.794	0.617	0.101	0.092	4.862	0.208	0.045	14.336	4.611	0.073	0.053	0.076	3.132	0.27	0.007	0.161	0.803	2.013	0.046	0.604	0.583	0.076	0.306	0.118	0.304	5.339	0	0.719	0.073	0.089	4.833	0.213
TB1253SSR	SSR	SSR	Vaggatem	-31.49	-30.8168	8.57	3.31269	1.947	0.653	0.541	0.069	0.719	0.404	0.06	19.243	1.335	0.682	8.82	0.654	0.092	0.068	4.986	0.216	0.008	13.226	4.762	0.053	0.034	0.042	4.205	0.219	0.008	0.23	0.91	2.258	0.048	0.706	0.731	0.072	0.385	0.102	0.368	6.093	0	0.665	0.09	0.205	5.746	0.227
09IV88	Vendace	V	Inari	-30.48	-29.374	9.12	3.54864	13.797	1.556	1.05	0	1.043	0	0	29.031	1.273	0.568	4.903	0.879	0	0	7.733	0	0	9.374	3.913	0	0	0	2.178	0	0	0	0	2.274	0	2.316	0	0	0	0	0	1.802	0	1.088	0	0	3.18	0.958
09IV89	Vendace	V	Inari	-31.11	-29.8603	9.78	3.63483	10.321	1.193	0.86	0.066	0.813	0.495	0.014	25.715	0.597	0.536	4.506	0.681	0.088	0.053	6.691	0.278	0	8.449	3.355	0	0	0	2.753	0.342	0	0.177	0.548	2.888	0.034	2.892	0.261	0.212	0.155	0.17	0.435	2.322	0	1.578	0.065	0.216	4.146	0.922
09IV90	Vendace	V	Inari	-30.86	-29.7523	9.09	3.54967	9.368	0.876	0.65	0.062	0.756	0.423	0.035	25.634	0.489	0.473	3.345	0.575	0.076	0.08	6.423	0.207	0	8.247	3.12	0	0	0	2.481	0.266	0	0.231	0.449	2.614	0.03	2.973	0.37	0.173	0.159	0.129	0.362	2.867	0.05	1.721	0.051	0.128	5.109	0.753
14UV1	Vendace	V	Ukko	-29.22	-28.629	7.46	3.2715	4.168	0.324	0.219	0	0.462	0.149	0	21.264	0.266	0.261	1.675	0.431	0	0	5.155	0	0	4.534	1.842	0	0	0	2.18	0.172	0	0.164	0.21	2.867	0	3.617	0.365	0	0.15	0	0.297	3.211	0	1.698	0	0	5.921	0.475
14UV2	Vendace	V	Ukko	-29.1	-28.6904	7.86	3.18412	2.404	0.209	0.141	0.013	0.396	0.132	0.073	20.622	0.182	0.221	1.255	0.339	0.012	0.069	4.904	0.087	0.026	3.76	1.551	0	0	0	1.836	0.129	0	0.133	0.114	2.008	0.007	2.132	0.248	0.06	0.133	0.027	0.168	3.543	0	0.989	0.024	0.127	5.313	0.54
14UV3	Vendace	V	Ukko	-28.96	-28.3993	7.83	3.25656	3.147	0.314	0.235	0.02	0.425	0.184	0.083	18.676	0.254	0.254	1.848	0.385	0.027	0.053	4.798	0.083	0	4.664	1.866	0	0	0	2.421	0.137	0	0.178	0.211	3.019	0.008	3.38	0.353	0.064	0.157	0.052	0.274	3.407	0	1.587	0.037	0.107	5.657	0.508
TB114V	Vendace	V	Vaggatem	-26.58	-25.9771	8.84	3.27737	4.373	0.761	0.429	0.057	0.906	0.287	0.024	26.931	0.565	0.682	7.519	1.111	0.115	0.03	8.231	0.183	0	2.826	7.161	0.03	0	0.049	4.93	0.4	0.038	0.411	0.533	4.45	0.033	1.958	0.411	0.258	0.3	0.089	0.361	5.626	0.062	0.951	0.063	0.194	9.267	0.335
TB115V	Vendace	V	Vaggatem	-26.5	-25.56	8.57	3.4542	6.35	1.034	0.465	0.056	1.235	0.398	0.026	27.73	0.684	0.676	6.45	1.187	0.105	0.098	8.211	0.23	0	11.565	5.188	0.055	0	0.041	2.687	0.381	0	0.218	0.628	2.305	0.039	1.15	0.286	0.265	0.154	0.104	0.282	2.676	0.073	0.676	0.051	0.229	4.469	0.475
TB117V	Vendace	V	Vaggatem	-27.28	-26.3299	8.43	3.45981	7.598	1.257	0.624	0.071	1.225	0.509	0	32.411	0.862	0.803	5.396	1.266	0	0	9.868	0.23	0	10.746	5.067	0	0	0	1.736	0.399	0	0.163	0.333	1.25	0.04	0.796	0.071	0.235	0.096	0.081	0.129	2.323	0	0.4	0.034	0.305	3.753	0.523
14IZPL	Zooplankton	ZPL	Inari	-30.87	-30.87	2.37	4.64874	7.959	1.119	0.543	0.063	0.872	0.458	0	17.536	0.554	0.84	5.214	0.768	0.014	0.046	4.819	0.275	0	8.325	4.375	0	0	0	4.494	0.313	0	0.66	0.176	6.118	0.05	7.969	0.215	0.217	0.147	0.076	0.147	5.472	0.03	0.597	0	0.203	12.069	0.42
14MZPL	Zooplankton	ZPL	Muddus	-32.32	-32.32	5.77	4.35	10.302	1.288	0.678	0.081	1.076	0.557	0	16.849	0.537	0.63	5.103	0.735	0.097	0.023	5.297	0.24	0	6.095	3.431	0	0	0	2.452	0.308	0	0.41	0.197	5.119	0.2	7.676	0.216	0.263	0.118	0.089	0.158	4.66	0	0.473	0	0.259	12.74	0.45
14PZPL	Zooplankton	ZPL	Paadar	-32.57	-32.57	3.72	4.51806	9.731	1.275	0.455	0.056	0.906	0.591	0	19.905	0.433	0.46	4.97	0.866	0.117	0	5.056	0.327	0	4.837	2.84	0	0	0	4.006	0.379	0	0.51	0.216	6.819	0	8.931	0.387	0.378	0.105	0.103	0	2.885	0	0.46	0	0.268	9.135	1.113
14UZPL	Zooplankton	ZPL	Ukko	-30.38	-30.38	1.9	4.82906	12.402	1.056	0.823	0.068	0.89	0.535	0	16.221	0.439	0.554	3.868	0.635	0.11	0	4.506	0.2	0	6.289	2.897	0	0	0	4.28	0.502	0	0.584	0.193	6.296	0	10.955	0.343	0.298	0.121	0.089	0.162	3.799	0	0.529	0	0.258	9.116	0.663
14VZPL	Zooplankton	ZPL	Vaggatem	-29.32	-29.32	2.3	4.39777	5.644	1.266	0.678	0	0.921	0.413	0	15.148	0.665	1.171	7.244	0.883	0	0	4.433	0	0	8.864	5.969	0	0	0	4.777	0	0	0.899	0	6.358	0	7.324	0	0.249	0.278	0	0	8.395	0	0.682	0	0	15.931	0
14VAZPL	Zooplankton	ZPL	Vastus	-30.52	-30.52	2.87	4.15	5.406	1.408	0.692	0.075	1.285	0.542	0	16.459	0.813	0.999	7.416	1.12	0.152	0	5.97	0.222	0	8.769	6.613	0	0.294	0	3.247	0.254	0	0.689	0	4.876	0	6.077	0	0.184	0.174	0	0	7.305	0	0.477	0	0.235	16.054	0
[truncated: 4 more columns]
