# Supplementary material for: Resource polymorphism in European whitefish: Analysis of fatty acid profiles provides more detailed evidence than traditional methods alone
Source: PLoS One. 2019 Aug 20;14(8):e0221338. doi: 10.1371/journal.pone.0221338 (PMC6701781; doi:10.1371/journal.pone.0221338)
Supplement: S4 Table — Final variables selected for use in subsequent analyses are indicated in red. (XLSX) [file pone.0221338.s004.xlsx]

## Sheet: Sheet1
FA.Name	Cluster.Membership	Ranked.Importance	DR	LDR	LSR	SSR	Vendace
trans.X.14.Percent	1	1	0.9833	0.9611	0.7556	0.8963	0.9833
trans.X.15.Percent	1	4	0.9611	0.7867	0.7867	0.8259	0.9611
trans.X.17.Percent	1	5	0.9315	0.9111	0.9111	0.9111	0.9315
trans.X.14.Me13.Percent	1	11	0.8852	0.7489	0.7489	0.7489	0.8852
trans.X.15.Me14.Percent	3	15	0.8481	0.7378	0.7378	0.7378	0.8481
trans.X.24.Percent	3	16	0.8444	0.8222	0.7556	0.7556	0.8444
trans.X.22.Percent	3	17	0.8315	0.8083	0.74	0.74	0.8315
trans.X.22.5.3c.Percent	4	8	0.6067	0.6067	0.9111	0.6222	0.537
trans.X.20.5.3c.Percent	4	9	0.72	0.7611	0.8963	0.8037	0.7611
trans.X.20.4.6c.Percent	4	10	0.8	0.7556	0.8889	0.7556	0.8
trans.X.22.4.6c.Percent	4	13	0.8704	0.5756	0.8778	0.8667	0.8704
trans.X.20.3.6c.Percent	4	18	0.8259	0.6489	0.8259	0.8222	0.8259
trans.X.22.3.3c.Percent	4	19	0.8	0.7289	0.7289	0.7352	0.8
trans.X.18.Percent	5	12	0.8778	0.7611	0.6978	0.6978	0.8778
trans.X.16.Percent	5	14	0.6407	0.6056	0.8519	0.5733	0.6407
trans.X.20.2.6c.Percent	8	6	0.9259	0.8056	0.7089	0.7593	0.9259
trans.X.20.1.9c.Percent	8	20	0.8	0.6472	0.6222	0.6593	0.8
trans.X.18.3.3c.ALA.Percent	9	7	0.8407	0.9167	0.7289	0.7289	0.9167
trans.X.20.4.3c.Percent	11	2	0.9815	0.9389	0.7644	0.8407	0.9815
trans.X.18.4.3c.Percent	11	3	0.9667	0.9667	0.7156	0.8074	0.9667
