# Supplementary material for: Resource polymorphism in European whitefish: Analysis of fatty acid profiles provides more detailed evidence than traditional methods alone
Source: PLoS One. 2019 Aug 20;14(8):e0221338. doi: 10.1371/journal.pone.0221338 (PMC6701781; doi:10.1371/journal.pone.0221338)
Supplement: S5 Table — Overall tests for species and taxa comparisons are included, along with pairwise tests for whitefish morph and vendace. (XLSX) [file pone.0221338.s005.xlsx]

## Sheet: Sheet1
PERMANOVA Tests
Whitefish vs. Vendace
	Df	SumsOfSqs	MeanSqs	F.Model	R2	Pr(>F)
trans.Major.Species	1	129.54	129.544	26.471	0.2832	0.0002	***
Residuals	67	327.89	4.894		0.7168
Total	68	457.43			1
All Taxa Overall
	Df	SumsOfSqs	MeanSqs	F.Model	R2	Pr(>F)
trans.class	4	329.43	82.358	41.179	0.72018	0.0002	***
Residuals	64	128	2		0.27982
Total	68	457.43			1
Pairwise Tests
LDR-DR
	Df	SumsOfSqs	MeanSqs	F.Model	R2	Pr(>F)
trans.class	1	32.792	32.792	19.52	0.41077	0.0002	***
Residuals	28	47.039	1.68		0.58923
Total	29	79.831			1
LSR-DR
	Df	SumsOfSqs	MeanSqs	F.Model	R2	Pr(>F)
trans.class	1	161.204	161.204	100.85	0.76488	0.0002	***
Residuals	31	49.552	1.598		0.23512
Total	32	210.756			1
SSR-DR
	Df	SumsOfSqs	MeanSqs	F.Model	R2	Pr(>F)
trans.class	1	88.186	88.186	44.603	0.64082	0.0002	***
Residuals	25	49.428	1.977		0.35918
Total	26	137.614			1
V-DR
	Df	SumsOfSqs	MeanSqs	F.Model	R2	Pr(>F)
trans.class	1	15.011	15.0107	4.7185	0.1766	0.0156	*
Residuals	22	69.987	3.1812		0.8234
Total	23	84.998			1
LSR-LDR
	Df	SumsOfSqs	MeanSqs	F.Model	R2	Pr(>F)
trans.class	1	50.218	50.218	41.053	0.56976	0.0002	***
Residuals	31	37.92	1.223		0.43024
Total	32	88.138			1
SSR-LDR
	Df	SumsOfSqs	MeanSqs	F.Model	R2	Pr(>F)
trans.class	1	36.634	36.634	24.231	0.49219	0.0002	***
Residuals	25	37.796	1.512		0.50781
Total	26	74.43			1
V-LDR
	Df	SumsOfSqs	MeanSqs	F.Model	R2	Pr(>F)
trans.class	1	77.903	77.903	29.369	0.57173	0.0002	***
Residuals	22	58.355	2.653		0.42827
Total	23	136.258			1
SSR-LSR
	Df	SumsOfSqs	MeanSqs	F.Model	R2	Pr(>F)
trans.class	1	22.083	22.083	15.339	0.35394	0.0002	***
Residuals	28	40.31	1.4396		0.64606
Total	29	62.393			1
V-LSR
	Df	SumsOfSqs	MeanSqs	F.Model	R2	Pr(>F)
trans.class	1	216.179	216.179	88.789	0.7803	0.0002	***
Residuals	25	60.869	2.435		0.2197
Total	26	277.048			1
V-SSR
	Df	SumsOfSqs	MeanSqs	F.Model	R2	Pr(>F)
trans.class	1	127.18	127.18	39.78	0.67676	0.0002	***
Residuals	19	60.744	3.197		0.32324
Total	20	187.925			1
