# Supplementary material for: Resource polymorphism in European whitefish: Analysis of fatty acid profiles provides more detailed evidence than traditional methods alone
Source: PLoS One. 2019 Aug 20;14(8):e0221338. doi: 10.1371/journal.pone.0221338 (PMC6701781; doi:10.1371/journal.pone.0221338)
Supplement: S6 Table — (XLSX) [file pone.0221338.s006.xlsx]

## Sheet: Sheet1
All Trophic Level ANOVAs
Invertebrates
Myristic Acid (14:0)
	Df	Sum Sq	Mean Sq	F value	Pr(>F)
Inverts$class	2	130.297	65.148	18.778	8.242e-05	***
Residuals	15	52.041	3.469
Tukey HSD Pairwise Comparisons
	diff	lwr	upr	p adj
Profundal Chiro-Lymnea	2.55867	-0.234639	5.35197	0.0750437
Zooplankton-Lymnea	6.539	3.74569	9.33231	5.91e-05
Zooplankton-Profundal Chiro	3.98033	1.18703	6.77364	0.0056869
Stearic Acid (18:0)
	Df	Sum Sq	Mean Sq	F value	Pr(>F)
Inverts$class	2	39.483	19.7414	20.242	5.488e-05	***
Residuals	15	14.629	0.9753
Tukey HSD Pairwise Comparisons
	diff	lwr	upr	p adj
Profundal Chiro-Lymnea	-0.700833	-2.18182	0.780153	0.454979
Zooplankton-Lymnea	-3.433	-4.91399	-1.95201	6.57e-05
Zooplankton-Profundal Chiro	-2.73217	-4.21315	-1.25118	0.0006548
Eicosadienoic acid (20.2.6c.)
	Df	Sum Sq	Mean Sq	F value	Pr(>F)
Inverts$class	2	52.882	26.441	88.97	4.786e-09	***
Residuals	15	4.458	0.2972
Tukey HSD Pairwise Comparisons
	diff	lwr	upr	p adj
Profundal Chiro-Lymnea	-3.71933	-4.53687	-2.9018	0
Zooplankton-Lymnea	-3.5465	-4.36403	-2.72897	0
Zooplankton-Profundal Chiro	0.172833	-0.644701	0.990368	0.848473
Coregonids
Myristic Acid (14:0)
	Df	Sum Sq	Mean Sq	F value	Pr(>F)
Coregonids$class	4	246.93	61.734	19.671	1.344e-10	***
Residuals	64	200.85	3.138
Tukey HSD Pairwise Comparisons
	diff	lwr	upr	p adj
LDR-DR	-1.14733	-2.96314	0.668477	0.397682
LSR-DR	-2.93612	-4.67463	-1.19762	0.0001173
SSR-DR	-2.5019	-4.42786	-0.575943	0.0047058
Vendace-DR	2.90749	0.810772	5.00421	0.0021589
LSR-LDR	-1.78879	-3.52729	-0.0502832	0.0407049
SSR-LDR	-1.35457	-3.28052	0.571391	0.290201
Vendace-LDR	4.05482	1.95811	6.15154	9.1e-06
SSR-LSR	0.434222	-1.41903	2.28748	0.964567
Vendace-LSR	5.84361	3.81347	7.87375	0
Vendace-SSR	5.40939	3.21659	7.60219	0
Stearic Acid (18:0)
	Df	Sum Sq	Mean Sq	F value	Pr(>F)
Coregonids$class	4	23.615	5.9039	6.8046	0.0001254	***
Residuals	64	55.528	0.8676
Tukey HSD Pairwise Comparisons
	diff	lwr	upr	p adj
LDR-DR	-0.5526	-1.50735	0.40215	0.487462
LSR-DR	-1.0169	-1.931	-0.102797	0.0218208
SSR-DR	-0.579983	-1.59265	0.432682	0.498085
Vendace-DR	0.832044	-0.270406	1.93449	0.224983
LSR-LDR	-0.4643	-1.3784	0.449803	0.613564
SSR-LDR	-0.0273833	-1.04005	0.985282	0.999992
Vendace-LDR	1.38464	0.282194	2.48709	0.0068126
SSR-LSR	0.436917	-0.537521	1.41135	0.71711
Vendace-LSR	1.84894	0.781502	2.91639	7.55e-05
Vendace-SSR	1.41203	0.259058	2.565	0.0088622
Eicosadienoic acid (20.2.6c.)
	Df	Sum Sq	Mean Sq	F value	Pr(>F)
Coregonids$class	4	0.64005	0.160014	6.3089	0.0002414	***
Residuals	64	1.62325	0.025363
Tukey HSD Pairwise Comparisons
	diff	lwr	upr	p adj
LDR-DR	0.0681333	-0.0951058	0.231372	0.767361
LSR-DR	0.203478	0.0471882	0.359767	0.0045891
SSR-DR	0.199283	0.0261421	0.372425	0.0161404
Vendace-DR	-0.0350222	-0.223515	0.15347	0.984867
LSR-LDR	0.135344	-0.0209451	0.291634	0.120307
SSR-LDR	0.13115	-0.0419912	0.304291	0.221798
Vendace-LDR	-0.103156	-0.291648	0.0853367	0.543221
SSR-LSR	-0.00419444	-0.1708	0.162411	0.999994
Vendace-LSR	-0.2385	-0.421007	-0.0559931	0.0043983
Vendace-SSR	-0.234306	-0.431436	-0.0371756	0.0119306
Piscivores
Myristic Acid (14:0)
	Df	Sum Sq	Mean Sq	F value	Pr(>F)
Piscivores$class	1	29.522	29.5215	26.4	1.446e-05	***
Residuals	31	34.665	1.1182
Tukey HSD Pairwise Comparisons
	diff	lwr	upr	p adj
Pike-Brown Trout	-1.89952	-2.65352	-1.14553	1.45e-05
Stearic Acid (18:0)
	Df	Sum Sq	Mean Sq	F value	Pr(>F)
Piscivores$class	1	4.2124	4.2124	5.1228	0.03076	*
Residuals	31	25.4909	0.8223
Tukey HSD Pairwise Comparisons
	diff	lwr	upr	p adj
Pike-Brown Trout	0.717533	0.0709662	1.3641	0.0307618
Eicosadienoic acid (20.2.6c.)
	Df	Sum Sq	Mean Sq	F value	Pr(>F)
Piscivores$class	1	0.027566	0.027566	4.1076	0.05137	.
Residuals	31	0.20804	0.006711
Tukey HSD Pairwise Comparisons
		diff	lwr	upr	p adj
Pike-Brown	Trout	0.0580444	-0.000366507	0.116455	0.0513671
